# Supplementary material for: TrieDedup: a fast trie-based deduplication algorithm to handle ambiguous bases in high-throughput sequencing
Source: BMC Bioinformatics. 2024 Apr 18;25:154. doi: 10.1186/s12859-024-05775-w (PMC11025179; doi:10.1186/s12859-024-05775-w)
Supplement: Supplementary file 1 — Additional file 1: Table S1. The percentage of CDR3 sequences containing ambiguous bases (‘N’s) in public dataset GSE214884. Table S2. Unique and potential duplicate sequences with ambiguous bases ‘N’s in 5-aa CDR3 sequences from GSM6617404. Table S3. The number of CDR3 sequences before and after deduplication in public dataset GSE214884. Table S4. The number of sequences after deduplication for benchmark analysis. [file 12859_2024_5775_MOESM1_ESM.xlsx]

## Sheet: Table_S1
Table S1. The percentage of CDR3 sequences containing ambiguous bases ('N's) in public dataset GSE214884
5-10% of the CDR3 sequences contain 'N's, which increased to 12-38% for CDR3 longer than 12 aa.
Sample	GSM6617403 VH1-2_VK3-20_TdT_SP_IgK_1			GSM6617404 VH1-2_VK3-20_TdT_SP_IgK_2			GSM6617405 VH1-2_VK3-20_TdT_SP_IgK_3
CDR3 AA length	Total sequence count	Count of sequences with any 'N's	Percentage of sequences with any 'N's	Total sequence count	Count of sequences with any 'N's	Percentage of sequences with any 'N's	Total sequence count	Count of sequences with any 'N's	Percentage of sequences with any 'N's
<5	48	1	0.0208333	44	1	0.0227273	24	1	0.0416667
5	99	4	0.040404	96	9	0.09375	74	3	0.0405405
6	176	10	0.0568182	163	9	0.0552147	96	9	0.09375
7	1152	47	0.0407986	1049	68	0.0648236	748	38	0.0508021
8	14761	964	0.0653072	12335	1050	0.0851236	9947	800	0.0804263
9	86732	5843	0.0673684	68442	6599	0.0964174	59071	4669	0.0790405
10	18313	1264	0.069022	15821	1495	0.0944947	12244	999	0.081591
11	2831	211	0.074532	2337	228	0.097561	1837	184	0.100163
12	290	18	0.062069	254	23	0.0905512	185	16	0.0864865
>12	24	9	0.375	14	4	0.285714	8	1	0.125
Total	124426	8371	0.0672769	100555	9486	0.0943364	84234	6720	0.0797778

## Sheet: Table_S2
Table S2. Unique and potential duplicate sequences with ambiguous bases 'N's in 5-aa CDR3 sequences from GSM6617404
There are 60 CDR3 sequences without any 'N's, and 9 CDR3 sequences containing at least one 'N'. Among these 9 CDR3 sequences with 'N's, 4 differ only by 'N' compared to their corresponding CDR3 sequences without 'N's (highlighted in table), while the remaining 5 exhibit additional sequence differences beyond 'N's.
CDR3_NT	CDR3_AA	CDR3_NT	CDR3_AA
(no N)	(no X)	(contain N)	(contain X)
AAGCAATCCATCACG	KQSIT
AAGCAATCGTGGACG	KQSWT
AAGCAATCTTACACG	KQSYT	AAGCAATCTNACACG	KQSXT
ATGCAACTCATCACG	MQLIT
CAAAATGTGTGGACG	QNVWT
CAACACCTATTCACG	QHLFT
CAACAGCATAGGACG	QQHRT
		CAACNTCATTGGACG	QXHWT
CAAGATGTGTGGACG	QDVWT
CACCACCCCAAAACG	HHPKT
CAGAATGATCTCACG	QNDLT
CAGAATGTTCTCACG	QNVLT
CAGCAAAGGATCACG	QQRIT
CAGCAAAGTAACACG	QQSNT	CAGCAAANTAACACG	QQXNT
CAGCAAATCTGCACG	QQICT
CAGCAACATTACACG	QQHYT	CAGCAACATNACACG	QQHXT
CAGCAACATTGGACG	QQHWT
CAGCAACGGGTCACG	QQRVT
CAGCAAGGGTTCACG	QQGFT
CAGCAATATAGAACG	QQYRT
CAGCAATCCATCACG	QQSIT
CAGCAATTTTTCACG	QQFFT
CAGCACAGGGTCACG	QHRVT	CANCACANGGTCACG	XHXVT
		CAGCACCCNGAGACG	QHXET
CAGCACCTATTCACG	QHLFT
CAGCACCTTCTCACG	QHLLT
CAGCACTCGTGGACG	QHSWT
CAGCAGAAGTGGACG	QQKWT
CAGCAGGGTATCACG	QQGIT
CAGCAGGGTGAAACG	QQGET
CAGCAGTACAGAACG	QQYRT
CAGCAGTACAGGACG	QQYRT
CAGCAGTATAGCACG	QQYST
CAGCAGTATAGGACG	QQYRT
CAGCAGTATGAGACG	QQYET
CAGCAGTATGCCACG	QQYAT
CAGCAGTATGCGACG	QQYAT
		CAGCAGTATTNCACG	QQYXT
CAGCAGTCATTCACG	QQSFT
CAGCAGTCCAGGACG	QQSRT
CAGCAGTCCGACACG	QQSDT
CAGCAGTCGTGGACG	QQSWT
CAGCAGTGGAGGACG	QQWRT
CAGCAGTGGGAGACG	QQWET
CAGCAGTTATTCACG	QQLFT
CAGCAGTTGGGCACG	QQLGT
CAGCCCCTGTACACG	QPLYT
CATCAATACCTCACG	HQYLT
CATCAATACTTCACG	HQYFT
CATCAGCAGTACACG	HQQYT
CATCAGCGGACCACG	HQRTT
CATCAGCGGAGAACG	HQRRT
CATCAGCGGTGGACG	HQRWT
CATCAGTCGTACACG	HQSYT
CATCAGTGGGAGACG	HQWET
CTACACCCGTGGACG	LHPWT
CTACAGCATGGAACG	LQHGT
CTACAGCGGTACACG	LQRYT
CTACAGTATGACACG	LQYDT
CTACAGTATGGGACG	LQYGT
		CTANAGTGGTACACG	LXWYT
GCTCAAAAAGGCACG	AQKGT
		TGGCAGGGGNTCACG	WQGXT
TTGCAAAGTGAGACG	LQSET
TTGCAAGGTACCACG	LQGTT

## Sheet: Table_S3
Table S3. The number of CDR3 sequences before and after deduplication in public dataset GSE214884
Discarding sequences that contain any 'N's might result in the loss of potentially significant sequences. On the other hand, employing exact-match deduplication, which considers 'N's distinct from other nucleotides, risks artificially inflating the count of unique CDR3 sequences.
Sample	GSM6617403	GSM6617404	GSM6617405
Number of CDR3 sequences
Original (before deduplication)	124426	100555	84234
Original (before deduplication) without 'N's	116055	91069	77514
Deduplicated (exact-matching)	21183	20501	16769
Deduplicated (allowing 'N' as wildcard)	15532	14123	12210
Deduplicated without 'N's (exact-matching)	14940	13453	11642
Inflation by exact-matching	0.36383	0.451604	0.373382
Loss by discarding sequences with 'N's	-0.0381149	-0.0474403	-0.0465192
Number of 5-aa CDR3 sequences
Original (before deduplication)	99	96	74
Original (before deduplication) without 'N's	95	87	71
Deduplicated (exact-matching)	78	69	58
Deduplicated (allowing 'N' as wildcard)	78	65	56
Deduplicated without 'N's (exact-matching)	74	60	55
Inflation by exact-matching	0	0.0615385	0.0357143
Loss by discarding sequences with 'N's	-0.0512821	-0.0769231	-0.0178571

## Sheet: Table_S4
Table S4. The number of sequences after deduplication for benchmark analysis
In simulated data, both the pairwise comparison and trie algorithms demonstrate high accuracy in recovering the deduplicated sets to the ground truth sizes, while the exact-matching approach, which considers 'N's distinct from other nucleotides, inflates the sizes a lot. When applied to real data, where the ground truth is not known, both pairwise comparison and trie algorithms reported the same …
		Ground truth	Exact-matching	Pairwise	Trie
Simulated data	1M reads N%=1% rep1	559268	999963	559268	559268
	1M reads N%=1% rep2	559667	999963	559667	559667
	1M reads N%=1% rep3	559493	999972	559493	559493
	1M reads N%=5% rep1	559268	1000000	559268	559268
	1M reads N%=5% rep2	559667	1000000	559667	559667
	1M reads N%=5% rep3	559493	1000000	559493	559493
	1M reads N%=10% rep1	559268	1000000	559268	559268
	1M reads N%=10% rep2	559667	1000000	559667	559667
	1M reads N%=10% rep3	559493	1000000	559493	559493
	1M reads N%=20% rep1	559268	1000000	559268	559268
	1M reads N%=20% rep2	559667	1000000	559667	559667
	1M reads N%=20% rep3	559493	1000000	559493	559493
Real data	SRR3744758_R1		949667	811740	811740
	SRR3744758_R2		999864	891188	891188
	SRR3744760_R1		959639	925703	925703
	SRR3744760_R2		999060	947811	947811
	SRR3744762_R1		982190	946350	946350
	SRR3744762_R2		999180	936490	936490
